# Supplementary material for: Pneumococcal H₂O₂ reshapes mitochondrial function and reprograms host cell metabolism
Source: mBio. 2025 Oct 31;16(12):e02019-25. doi: 10.1128/mbio.02019-25 (PMC12691681; doi:10.1128/mbio.02019-25)
Supplement: Table S1 — Gene expression data. [file mbio.02019-25-s0003.xlsx]

## Sheet: Table S1_FC=0.5
	Table S1. Dysregulated mytochondrial related genes (GO:0005739)
	Mock-infected cells versus TIGR4-infected cells
	ID	baseMean	log2FoldChange	lfcSE	stat	pvalue	padj	SYMBOL
	ENSG00000185022	13959.7	2.05462	0.0807728	25.437	9.83e-143	9.11e-140	MAFF
	ENSG00000109320	4584.46	2.4161	0.108214	22.3269	2.02e-110	9.07e-108	NFKB1
	ENSG00000159399	12223.4	1.56785	0.0739509	21.2012	9.31e-100	3.32e-97	HK2
	ENSG00000131979	1201.17	2.71814	0.131752	20.6308	1.45e-94	4.7e-92	GCH1
	ENSG00000291237	51494.7	2.06997	0.100918	20.5114	1.7e-93	5.14e-91	SOD2
	ENSG00000143384	29011.5	1.69193	0.0833006	20.3111	1.03e-91	2.97e-89	MCL1
	ENSG00000198431	17733.4	2.44449	0.122408	19.9699	1.01e-88	2.85e-86	TXNRD1
	ENSG00000197142	4265.29	1.7432	0.0957757	18.2008	5.08e-74	1.07e-71	ACSL5
	ENSG00000119917	2365.06	1.81535	0.102713	17.674	6.66e-70	1.19e-67	IFIT3
	ENSG00000141682	1894.86	1.80286	0.109687	16.4364	1.05e-60	1.43e-58	PMAIP1
	ENSG00000105327	1435.33	2.18591	0.133024	16.4324	1.12e-60	1.51e-58	BBC3
	ENSG00000138061	8953.7	2.12625	0.130954	16.2367	2.78e-59	3.48e-57	CYP1B1
	ENSG00000169504	7501.84	1.19333	0.0786804	15.1668	5.87e-52	6.32e-50	CLIC4
	ENSG00000147454	12288.6	1.61831	0.108155	14.9629	1.28e-50	1.31e-48	SLC25A37
	ENSG00000168209	21802.3	1.74128	0.122564	14.2071	8.28e-46	7.38e-44	DDIT4
	ENSG00000124766	4632.32	-1.39168	0.100951	-13.7857	3.11e-43	2.47e-41	SOX4
	ENSG00000115267	2535.69	1.36428	0.0991269	13.763	4.26e-43	3.34e-41	IFIH1
	ENSG00000102804	5883.09	1.09435	0.0815662	13.4167	4.83e-41	3.59e-39	TSC22D1
	ENSG00000178607	2118.18	1.37692	0.104152	13.2204	6.69e-40	4.82e-38	ERN1
	ENSG00000129422	1524.68	-1.88106	0.142661	-13.1855	1.06e-39	7.62e-38	MTUS1
	ENSG00000115919	2490.8	1.83736	0.142079	12.932	2.97e-38	2.05e-36	KYNU
	ENSG00000254087	2690.49	1.36658	0.105994	12.8931	4.92e-38	3.35e-36	LYN
	ENSG00000135241	1173.13	1.59999	0.125041	12.7957	1.73e-37	1.16e-35	PNPLA8
	ENSG00000124201	18460.5	0.991409	0.0776138	12.7736	2.3e-37	1.52e-35	ZNFX1
	ENSG00000087074	6637.96	1.12229	0.0897517	12.5044	7.06e-36	4.48e-34	PPP1R15A
	ENSG00000134321	1165.12	1.5017	0.121722	12.3371	5.72e-35	3.47e-33	RSAD2
	ENSG00000123689	285.433	2.88598	0.235169	12.272	1.28e-34	7.64e-33	G0S2
	ENSG00000104081	1657.72	-1.81225	0.148004	-12.2445	1.8e-34	1.06e-32	BMF
	ENSG00000019186	20217.1	1.40544	0.115592	12.1586	5.16e-34	2.94e-32	CYP24A1
	ENSG00000183742	13567.5	1.09083	0.0924374	11.8008	3.87e-32	2.02e-30	MACC1
	ENSG00000134324	3425.12	1.31199	0.111433	11.7738	5.33e-32	2.74e-30	LPIN1
	ENSG00000023330	7849.21	1.0172	0.0868432	11.7131	1.09e-31	5.52e-30	ALAS1
	ENSG00000140465	2865.9	6.81664	0.586557	11.6215	3.21e-31	1.59e-29	CYP1A1
	ENSG00000089127	6635.16	1.10151	0.0983644	11.1982	4.16e-29	1.88e-27	OAS1
	ENSG00000111145	1384.79	1.30556	0.11845	11.022	2.99e-28	1.3e-26	ELK3
	ENSG00000089060	1359.88	1.24113	0.11534	10.7607	5.28e-27	2.23e-25	SLC8B1
	ENSG00000110888	3426.56	1.35395	0.126539	10.6999	1.02e-26	4.24e-25	CAPRIN2
	ENSG00000165732	22022.1	0.875904	0.0838178	10.4501	1.46e-25	5.83e-24	DDX21
	ENSG00000137767	3986.05	0.991802	0.0955027	10.3851	2.9e-25	1.13e-23	SQOR
	ENSG00000001084	1725.5	1.33148	0.128214	10.3848	2.91e-25	1.13e-23	GCLC
	ENSG00000196850	2128.57	1.10761	0.108064	10.2496	1.19e-24	4.49e-23	PPTC7
	ENSG00000140379	121.389	6.05681	0.605516	10.0027	1.48e-23	5.39e-22	BCL2A1
	ENSG00000198814	1064.13	1.18654	0.121009	9.80539	1.07e-22	3.72e-21	GK
	ENSG00000123358	1079.79	1.47775	0.152581	9.685	3.49e-22	1.19e-20	NR4A1
	ENSG00000140941	6411.24	0.851043	0.0893968	9.51983	1.73e-21	5.74e-20	MAP1LC3B
	ENSG00000015475	5016.26	0.901781	0.0967211	9.32352	1.13e-20	3.62e-19	BID
	ENSG00000142156	8283.96	0.788608	0.0851852	9.25758	2.09e-20	6.64e-19	COL6A1
	ENSG00000177409	1778.01	1.36978	0.151153	9.06218	1.28e-19	3.91e-18	SAMD9L
	ENSG00000148339	1439.6	1.16089	0.132743	8.74538	2.22e-18	6.33e-17	SLC25A25
	ENSG00000086061	20217.9	0.72046	0.0827949	8.70174	3.27e-18	9.23e-17	DNAJA1
	ENSG00000198074	536.892	1.97389	0.227955	8.65912	4.75e-18	1.33e-16	AKR1B10
	ENSG00000006451	3966.68	0.772843	0.0900763	8.57987	9.5e-18	2.62e-16	RALA
	ENSG00000065911	8858.7	0.696025	0.081394	8.5513	1.22e-17	3.33e-16	MTHFD2
	ENSG00000150907	1289.21	1.01981	0.120377	8.47174	2.42e-17	6.47e-16	FOXO1
	ENSG00000115520	1550.53	1.14901	0.136824	8.39767	4.55e-17	1.19e-15	COQ10B
	ENSG00000101298	794.993	1.69725	0.205954	8.24092	1.71e-16	4.31e-15	SNPH
	ENSG00000086758	33587.6	0.641667	0.0781634	8.20931	2.22e-16	5.54e-15	HUWE1
	ENSG00000178127	7182.58	0.750255	0.0921266	8.14374	3.83e-16	9.43e-15	NDUFV2
	ENSG00000059728	768.257	1.5386	0.192226	8.00412	1.2e-15	2.87e-14	MXD1
	ENSG00000080815	9042.5	0.668595	0.0852244	7.84512	4.33e-15	9.85e-14	PSEN1
	ENSG00000109519	1990.78	0.840397	0.10844	7.74988	9.2e-15	2.02e-13	GRPEL1
	ENSG00000263528	2332.02	0.998547	0.130457	7.65424	1.94e-14	4.19e-13	IKBKE
	ENSG00000171940	4212.8	0.722371	0.0944336	7.64951	2.02e-14	4.34e-13	ZNF217
	ENSG00000182606	7643.94	0.666177	0.0871178	7.64685	2.06e-14	4.42e-13	TRAK1
	ENSG00000167716	495.833	-1.36879	0.183895	-7.44333	9.82e-14	2.01e-12	WDR81
	ENSG00000198742	3220.89	0.70908	0.0953587	7.43592	1.04e-13	2.12e-12	SMURF1
	ENSG00000110911	2660.27	0.8023	0.109365	7.33601	2.2e-13	4.38e-12	SLC11A2
	ENSG00000178445	376.325	1.3628	0.186652	7.30129	2.85e-13	5.64e-12	GLDC
	ENSG00000151835	1371.64	0.882533	0.122067	7.22994	4.83e-13	9.28e-12	SACS
	ENSG00000156510	3662.43	0.616693	0.0854416	7.21772	5.29e-13	1.01e-11	HKDC1
	ENSG00000078747	4316.76	0.606795	0.0848943	7.14765	8.83e-13	1.66e-11	ITCH
	ENSG00000165832	1888.82	0.770945	0.108742	7.08965	1.34e-12	2.48e-11	TRUB1
	ENSG00000068366	9781.94	0.614605	0.0890862	6.89899	5.24e-12	9.08e-11	ACSL4
	ENSG00000133703	2568.94	0.740915	0.107437	6.89627	5.34e-12	9.23e-11	KRAS
	ENSG00000197256	780.482	-1.01317	0.149946	-6.75691	1.41e-11	2.36e-10	KANK2
	ENSG00000128340	988.903	0.894127	0.132887	6.72847	1.71e-11	2.86e-10	RAC2
	ENSG00000183048	1783.34	-0.776666	0.115454	-6.72707	1.73e-11	2.89e-10	SLC25A10
	ENSG00000137393	472.973	1.29827	0.193206	6.71961	1.82e-11	3.03e-10	RNF144B
	ENSG00000127666	932.276	0.895137	0.133803	6.68997	2.23e-11	3.67e-10	TICAM1
	ENSG00000090857	1726.09	-0.787967	0.117918	-6.68232	2.35e-11	3.85e-10	PDPR
	ENSG00000150991	98822.8	0.697211	0.105192	6.62801	3.4e-11	5.48e-10	UBC
	ENSG00000135148	2103.08	0.761008	0.11484	6.62668	3.43e-11	5.52e-10	TRAFD1
	ENSG00000198959	33600.4	0.578935	0.0876948	6.6017	4.06e-11	6.49e-10	TGM2
	ENSG00000164933	756.392	0.999378	0.151563	6.59383	4.29e-11	6.83e-10	SLC25A32
	ENSG00000081177	777.512	-0.886445	0.135891	-6.52319	6.88e-11	1.07e-09	EXD2
	ENSG00000131323	2045.46	0.759286	0.118498	6.4076	1.48e-10	2.23e-09	TRAF3
	ENSG00000170759	9031.14	0.647889	0.101263	6.39809	1.57e-10	2.36e-09	KIF5B
	ENSG00000134326	602.966	1.29072	0.20201	6.3894	1.67e-10	2.5e-09	CMPK2
	ENSG00000090447	515.661	-1.13384	0.181093	-6.2611	3.82e-10	5.49e-09	TFAP4
	ENSG00000178209	76056.4	0.550153	0.0900002	6.1128	9.79e-10	1.35e-08	PLEC
	ENSG00000078237	1095.36	0.833961	0.136513	6.10903	1e-09	1.38e-08	TIGAR
	ENSG00000154767	1072.85	-0.720098	0.123762	-5.81841	5.94e-09	7.53e-08	XPC
	ENSG00000118515	1273.97	0.747732	0.129526	5.77284	7.79e-09	9.77e-08	SGK1
	ENSG00000151014	457.438	1.15032	0.199284	5.77229	7.82e-09	9.79e-08	NOCT
	ENSG00000100290	668.61	0.919458	0.159354	5.76989	7.93e-09	9.91e-08	BIK
	ENSG00000004139	398.148	-1.06931	0.190377	-5.61679	1.95e-08	2.32e-07	SARM1
	ENSG00000101166	4829.7	0.543903	0.09715	5.59859	2.16e-08	2.56e-07	PRELID3B
	ENSG00000152256	1031.59	0.94581	0.169356	5.58474	2.34e-08	2.77e-07	PDK1
	ENSG00000123130	2490.16	0.540112	0.0973025	5.55086	2.84e-08	3.34e-07	ACOT9
	ENSG00000153310	3690.17	0.553341	0.101233	5.46602	4.6e-08	5.29e-07	CYRIB
	ENSG00000182827	3039.46	0.565417	0.103497	5.46314	4.68e-08	5.36e-07	ACBD3
	ENSG00000130787	5198.96	-0.604086	0.11116	-5.43436	5.5e-08	6.22e-07	HIP1R
	ENSG00000132530	493.824	1.20351	0.221598	5.43104	5.6e-08	6.32e-07	XAF1
	ENSG00000204531	233.72	1.32854	0.244918	5.42442	5.81e-08	6.54e-07	POU5F1
	ENSG00000242110	668.935	-0.891397	0.165549	-5.38449	7.26e-08	8.07e-07	AMACR
	ENSG00000135655	1823.45	0.640666	0.119512	5.36067	8.29e-08	9.1e-07	USP15
	ENSG00000117877	2173.79	0.551929	0.103084	5.35415	8.6e-08	9.4e-07	POLR1G
	ENSG00000076248	2050.21	-0.621529	0.116435	-5.33798	9.4e-08	1.02e-06	UNG
	ENSG00000117009	46.4304	2.71612	0.511591	5.30917	1.1e-07	1.18e-06	KMO
	ENSG00000167207	46.5097	3.195	0.602201	5.30554	1.12e-07	1.2e-06	NOD2
	ENSG00000150787	534.554	0.903783	0.172028	5.2537	1.49e-07	1.57e-06	PTS
	ENSG00000166411	2532.34	0.528078	0.102607	5.14658	2.65e-07	2.7e-06	IDH3A
	ENSG00000138035	2439.37	0.583602	0.113676	5.13391	2.84e-07	2.87e-06	PNPT1
	ENSG00000163050	656.668	-0.738979	0.145559	-5.07684	3.84e-07	3.79e-06	COQ8A
	ENSG00000054267	1814.33	0.629923	0.124746	5.04964	4.43e-07	4.35e-06	ARID4B
	ENSG00000213699	1355.64	-0.668971	0.132661	-5.0427	4.59e-07	4.5e-06	SLC35F6
	ENSG00000116711	1302.63	0.671587	0.133515	5.03005	4.9e-07	4.79e-06	PLA2G4A
	ENSG00000115419	3369.67	0.748854	0.149557	5.00716	5.52e-07	5.36e-06	GLS
	ENSG00000112983	2087.18	-0.547735	0.109395	-5.00697	5.53e-07	5.36e-06	BRD8
	ENSG00000134375	1706.47	0.6453	0.128956	5.00403	5.61e-07	5.43e-06	TIMM17A
	ENSG00000097007	1684.59	-0.605495	0.121223	-4.99489	5.89e-07	5.67e-06	ABL1
	ENSG00000122884	2466.5	0.5371	0.108047	4.97099	6.66e-07	6.34e-06	P4HA1
	ENSG00000185818	368.489	-1.07542	0.216686	-4.96303	6.94e-07	6.58e-06	NAT8L
	ENSG00000155287	736.974	0.736143	0.149671	4.91842	8.72e-07	8.11e-06	SLC25A28
	ENSG00000147853	1835.92	0.501511	0.102613	4.8874	1.02e-06	9.42e-06	AK3
	ENSG00000123892	825.162	0.679966	0.139165	4.88603	1.03e-06	9.47e-06	RAB38
	ENSG00000204152	494.211	0.943768	0.193524	4.87676	1.08e-06	9.9e-06	TIMM23B
	ENSG00000274944	54.5526	-6.01003	1.23903	-4.8506	1.23e-06	1.12e-05	ENSG00000274944
	ENSG00000115159	3893.26	0.600556	0.123942	4.84547	1.26e-06	1.15e-05	GPD2
	ENSG00000156990	569.16	-0.76283	0.160016	-4.76723	1.87e-06	1.64e-05	RPUSD3
	ENSG00000164163	3591.99	0.500248	0.105528	4.74043	2.13e-06	1.87e-05	ABCE1
	ENSG00000095951	1047.97	0.614328	0.129615	4.73965	2.14e-06	1.87e-05	HIVEP1
	ENSG00000110090	1382.14	-0.55992	0.118501	-4.72504	2.3e-06	2e-05	CPT1A
	ENSG00000196449	807.621	0.712119	0.151196	4.70991	2.48e-06	2.14e-05	YRDC
	ENSG00000082701	2259.24	0.618882	0.131433	4.70874	2.49e-06	2.15e-05	GSK3B
	ENSG00000035687	2563.62	0.5374	0.114236	4.7043	2.55e-06	2.19e-05	ADSS2
	ENSG00000143374	1140.68	-0.56183	0.120421	-4.66556	3.08e-06	2.62e-05	TARS2
	ENSG00000167112	1247.84	-0.54341	0.116757	-4.65419	3.25e-06	2.76e-05	TRUB2
	ENSG00000139531	681.904	-0.673421	0.145566	-4.62622	3.72e-06	3.13e-05	SUOX
	ENSG00000198246	264.351	-1.03556	0.22404	-4.6222	3.8e-06	3.18e-05	SLC29A3
	ENSG00000109670	1291.91	0.622364	0.134827	4.61602	3.91e-06	3.27e-05	FBXW7
	ENSG00000130348	991.685	-0.618389	0.136657	-4.52513	6.04e-06	4.88e-05	QRSL1
	ENSG00000102743	896.785	-0.600319	0.133267	-4.50462	6.65e-06	5.33e-05	SLC25A15
	ENSG00000170632	1269.58	0.557057	0.124177	4.48599	7.26e-06	5.76e-05	ARMC10
	ENSG00000174173	1178.6	0.677837	0.151992	4.4597	8.21e-06	6.44e-05	TRMT10C
	ENSG00000160703	161.595	-1.26099	0.283528	-4.44751	8.69e-06	6.78e-05	NLRX1
	ENSG00000177542	1346.69	0.50292	0.113427	4.43387	9.26e-06	7.19e-05	SLC25A22
	ENSG00000196290	637.301	-0.666624	0.151008	-4.4145	1.01e-05	7.8e-05	NIF3L1
	ENSG00000130707	1435.26	0.614483	0.140102	4.38597	1.15e-05	8.81e-05	ASS1
	ENSG00000278619	274.19	-0.939499	0.214735	-4.37516	1.21e-05	9.22e-05	MRM1
	ENSG00000126215	494.118	-0.707181	0.163087	-4.33621	1.45e-05	0.000108325	XRCC3
	ENSG00000177169	1181.33	-0.579705	0.134751	-4.30205	1.69e-05	0.000124712	ULK1
	ENSG00000132199	1235.17	-0.520014	0.122486	-4.24551	2.18e-05	0.000156823	ENOSF1
	ENSG00000166394	853.073	0.575953	0.135895	4.2382	2.25e-05	0.000161675	CYB5R2
	ENSG00000005882	858.28	-0.587752	0.140138	-4.19409	2.74e-05	0.000192808	PDK2
	ENSG00000128694	103.205	-1.49773	0.35816	-4.18174	2.89e-05	0.00020298	OSGEPL1
	ENSG00000154719	617.906	0.642836	0.154343	4.16498	3.11e-05	0.000216931	MRPL39
	ENSG00000162396	360.997	-0.859184	0.206711	-4.15644	3.23e-05	0.000224641	PARS2
	ENSG00000178700	194.107	-1.13536	0.274974	-4.12898	3.64e-05	0.000249973	DHFR2
	ENSG00000181035	155.625	-1.25574	0.305809	-4.10629	4.02e-05	0.000273136	SLC25A42
	ENSG00000173599	741.564	-0.575272	0.14018	-4.10382	4.06e-05	0.00027593	PC
	ENSG00000178096	160.02	-1.12584	0.275057	-4.09312	4.26e-05	0.000288282	BOLA1
	ENSG00000165861	683.395	-0.61985	0.153624	-4.03486	5.46e-05	0.000362474	ZFYVE1
	ENSG00000004799	732.442	0.629793	0.156352	4.02805	5.62e-05	0.000371879	PDK4
	ENSG00000103642	990.144	0.587679	0.149219	3.93835	8.2e-05	0.00051738	LACTB
	ENSG00000129116	355.951	0.823923	0.210752	3.90944	9.25e-05	0.000575056	PALLD
	ENSG00000142082	434.446	-0.791782	0.203119	-3.89812	9.69e-05	0.000599639	SIRT3
	ENSG00000154237	1071.8	-0.529042	0.136171	-3.88514	0.000102272	0.000628971	LRRK1
	ENSG00000100294	530.225	-0.629164	0.162316	-3.87616	0.000106118	0.000649465	MCAT
	ENSG00000186352	78.7512	1.66027	0.42867	3.87307	0.000107472	0.000655733	ANKRD37
	ENSG00000132781	457.836	-0.649254	0.168889	-3.84426	0.000120917	0.00072944	MUTYH
	ENSG00000131779	655.549	-0.58081	0.151931	-3.82285	0.000131918	0.000788617	PEX11B
	ENSG00000133597	338.317	-0.81612	0.215011	-3.7957	0.000147226	0.000870284	ADCK2
	ENSG00000161267	215.238	-0.895745	0.239892	-3.73395	0.000188501	0.00108174	BDH1
	ENSG00000008083	656.899	0.591762	0.159883	3.70123	0.000214561	0.00121114	JARID2
	ENSG00000198947	526.097	-0.624968	0.169171	-3.69429	0.0002205	0.00123964	DMD
	ENSG00000118508	990.86	0.565171	0.154199	3.66521	0.000247132	0.00137012	RAB32
	ENSG00000127311	128.514	1.12689	0.309341	3.64288	0.000269604	0.00147878	HELB
	ENSG00000125901	633.312	-0.641652	0.177211	-3.62084	0.000293648	0.00159742	MRPS26
	ENSG00000186314	507.31	0.605242	0.168131	3.59982	0.00031844	0.00171617	PRELID2
	ENSG00000165898	345.221	-0.760202	0.211891	-3.5877	0.000333609	0.00179028	ISCA2
	ENSG00000149016	799.189	-0.528457	0.149174	-3.54255	0.000396271	0.0020784	TUT1
	ENSG00000123191	517.46	-0.582315	0.164722	-3.53515	0.000407543	0.00212991	ATP7B
	ENSG00000124523	563.208	-0.561302	0.158945	-3.53142	0.000413338	0.00215329	SIRT5
	ENSG00000165507	1197.54	1.29968	0.369401	3.51834	0.000434251	0.00225367	DEPP1
	ENSG00000005156	819.376	0.525966	0.149626	3.51521	0.000439412	0.00227463	LIG3
	ENSG00000158828	1054.8	-0.505941	0.144164	-3.50947	0.000448995	0.0023182	PINK1
	ENSG00000171612	433.932	0.653799	0.188502	3.4684	0.000523574	0.00265106	SLC25A33
	ENSG00000160439	291.691	-0.815654	0.235315	-3.46623	0.00052782	0.00266888	RDH13
	ENSG00000175567	475.757	-0.646009	0.187197	-3.45096	0.000558604	0.00280594	UCP2
	ENSG00000133121	385.081	0.643173	0.186607	3.44666	0.000567553	0.00284347	STARD13
	ENSG00000151576	1541.26	0.500358	0.145524	3.43833	0.000585317	0.00292112	QTRT2
	ENSG00000002330	642.225	-0.520351	0.152959	-3.4019	0.0006692	0.00328665	BAD
	ENSG00000215012	1105.1	-0.582841	0.174344	-3.34306	0.000828602	0.003959	RTL10
	ENSG00000075336	602.632	-0.527018	0.158017	-3.33521	0.000852356	0.00405022	TIMM21
	ENSG00000121653	257.829	-0.940818	0.282138	-3.33461	0.000854201	0.00405723	MAPK8IP1
	ENSG00000173145	979.256	0.537109	0.161702	3.3216	0.000895042	0.00423568	NOC3L
	ENSG00000141219	684.415	-0.505704	0.154027	-3.28321	0.00102632	0.00477243	MTNAP1
	ENSG00000065057	342.433	-0.634631	0.19469	-3.25969	0.00111533	0.00514673	NTHL1
	ENSG00000101574	500.349	0.550028	0.16994	3.23661	0.00120958	0.00553207	METTL4
	ENSG00000123545	579.188	0.504355	0.155895	3.23523	0.00121547	0.00555717	NDUFAF4
	ENSG00000117640	605.45	-0.518532	0.162965	-3.18185	0.00146336	0.00653207	MTFR1L
	ENSG00000137331	18.1485	3.86321	1.21657	3.17548	0.00149589	0.00665963	IER3
	ENSG00000108443	1094.12	0.603759	0.191315	3.15583	0.0016004	0.00705932	RPS6KB1
	ENSG00000130299	245.178	-0.715427	0.227366	-3.14658	0.0016519	0.00725885	GTPBP3
	ENSG00000130312	419.004	-0.588707	0.1878	-3.13475	0.00171999	0.00752003	MRPL34
	ENSG00000100292	72.7513	1.47551	0.472492	3.12283	0.00179124	0.00776316	HMOX1
	ENSG00000112782	49.0461	-1.60797	0.521095	-3.08575	0.00203038	0.00864591	CLIC5
	ENSG00000063176	276.032	-0.702946	0.232189	-3.02748	0.00246604	0.0102468	SPHK2
	ENSG00000182902	30.6731	1.84803	0.612877	3.01534	0.00256694	0.0105922	SLC25A18
	ENSG00000148343	534.659	-0.613709	0.204308	-3.00384	0.00266592	0.0109497	MIGA2
	ENSG00000162390	356.221	-0.5641	0.188093	-2.99905	0.00270826	0.0111039	ACOT11
	ENSG00000154930	101.101	-1.02929	0.344599	-2.98693	0.00281792	0.0114633	ACSS1
	ENSG00000156469	322.79	0.637569	0.213764	2.98258	0.00285826	0.0115991	MTERF3
	ENSG00000120910	392.614	0.612876	0.206317	2.97056	0.00297255	0.0120138	PPP3CC
	ENSG00000186205	193.35	-0.761646	0.256878	-2.96501	0.00302671	0.012194	MTARC1
	ENSG00000166548	1743.76	-0.514721	0.173739	-2.96261	0.00305044	0.0122644	TK2
	ENSG00000176410	309.094	-0.642398	0.218813	-2.93583	0.0033266	0.0131633	DNAJC30
	ENSG00000155016	165.985	-0.79054	0.274682	-2.87802	0.00400186	0.0154045	CYP2U1
	ENSG00000163644	388.902	0.542104	0.189063	2.86732	0.00413964	0.0158547	PPM1K
	ENSG00000204388	364.594	0.614341	0.216125	2.84253	0.00447575	0.0168268	HSPA1B
	ENSG00000063761	196.581	-0.722023	0.254476	-2.8373	0.00454975	0.0170772	ADCK1
	ENSG00000048392	452.116	0.62161	0.219328	2.83416	0.00459458	0.017213	RRM2B
	ENSG00000205560	424.235	-0.692017	0.248452	-2.78532	0.00534753	0.0196485	CPT1B
	ENSG00000164088	379.394	-0.55185	0.198562	-2.77923	0.00544883	0.0199508	PPM1M
	ENSG00000159445	356.897	-0.522665	0.190512	-2.74348	0.00607913	0.0218613	THEM4
	ENSG00000130347	316.174	-0.617282	0.225219	-2.74081	0.00612876	0.0219999	RTN4IP1
	ENSG00000049883	470.244	-0.581546	0.212949	-2.73092	0.00631575	0.0225856	PTCD2
	ENSG00000125871	189.303	-0.735152	0.26961	-2.72672	0.00639667	0.0228143	MGME1
	ENSG00000249967	38.346	7.83612	2.92569	2.67838	0.00739791	0.0257574	ENSG00000249967
	ENSG00000134905	297.836	-0.555347	0.207354	-2.67825	0.00740072	0.0257607	CARS2
	ENSG00000240445	344.465	0.559404	0.214132	2.61243	0.00899015	0.0303118	FOXO3B
	ENSG00000171169	219.746	-0.624451	0.244916	-2.54965	0.0107831	0.0353893	NAIF1
	ENSG00000079263	241.711	0.658301	0.260772	2.52443	0.0115886	0.0375455	SP140
	ENSG00000204599	588.824	-0.633028	0.254049	-2.49175	0.0127114	0.0404479	TRIM39
	ENSG00000175198	278.279	0.53678	0.21568	2.48878	0.0128182	0.0406822	PCCA
	ENSG00000175920	143.369	-0.834884	0.33941	-2.45981	0.0139011	0.0436043	DOK7
	Mock-infected cells versus TIGR4DspxB-infected cells
	ID	baseMean	log2FoldChange	lfcSE	stat	pvalue	padj	SYMBOL
	ENSG00000185022	13959.7	0.737498	0.081158	9.08719	1.02e-19	6.45e-17	MAFF
	ENSG00000109320	4584.46	0.241014	0.110045	2.19013	0.0285147	0.343028	NFKB1
	ENSG00000159399	12223.4	0.299354	0.0743742	4.02497	5.7e-05	0.00401899	HK2
	ENSG00000131979	1201.17	0.4623	0.137346	3.36595	0.000762806	0.0335224	GCH1
	ENSG00000291237	51494.7	-0.00927554	0.101072	-0.0917712	0.92688	0.988436	SOD2
	ENSG00000143384	29011.5	0.259115	0.0834992	3.1032	0.00191441	0.0617912	MCL1
	ENSG00000198431	17733.4	0.489134	0.122708	3.98615	6.72e-05	0.00467858	TXNRD1
	ENSG00000197142	4265.29	0.340405	0.0966862	3.52072	0.000430374	0.0216628	ACSL5
	ENSG00000119917	2365.06	0.0903578	0.104894	0.861419	0.389007	0.839757	IFIT3
	ENSG00000141682	1894.86	-0.0418686	0.113095	-0.370208	0.711227	0.946627	PMAIP1
	ENSG00000105327	1435.33	-0.0665079	0.138503	-0.480192	0.631091	0.926816	BBC3
	ENSG00000138061	8953.7	3.01922	0.130646	23.11	3.67e-118	4.19e-114	CYP1B1
	ENSG00000169504	7501.84	0.0859095	0.0792734	1.08371	0.278493	0.775894	CLIC4
	ENSG00000147454	12288.6	0.167211	0.108505	1.54104	0.123307	0.616858	SLC25A37
	ENSG00000168209	21802.3	0.388143	0.122731	3.16257	0.00156386	0.0541473	DDIT4
	ENSG00000124766	4632.32	-0.0172739	0.0994739	-0.173653	0.862138	0.978868	SOX4
	ENSG00000115267	2535.69	-0.0554674	0.10071	-0.550765	0.581795	0.913507	IFIH1
	ENSG00000102804	5883.09	0.281635	0.0819247	3.43773	0.000586604	0.0273573	TSC22D1
	ENSG00000178607	2118.18	0.309277	0.105698	2.92604	0.00343308	0.0950405	ERN1
	ENSG00000129422	1524.68	0.000398758	0.137958	0.00289043	0.997694	0.999726	MTUS1
	ENSG00000115919	2490.8	0.162709	0.14343	1.13442	0.256619	0.760012	KYNU
	ENSG00000254087	2690.49	0.0691331	0.107609	0.642448	0.520583	0.889904	LYN
	ENSG00000135241	1173.13	0.236366	0.127543	1.85323	0.0638498	0.486853	PNPLA8
	ENSG00000124201	18460.5	0.0494755	0.0777828	0.636072	0.52473	0.89071	ZNFX1
	ENSG00000087074	6637.96	0.44634	0.0900175	4.95836	7.11e-07	9.13e-05	PPP1R15A
	ENSG00000134321	1165.12	-0.209098	0.125365	-1.66792	0.0953321	0.56987	RSAD2
	ENSG00000123689	285.433	0.100938	0.253868	0.397599	0.690926	0.939979	G0S2
	ENSG00000104081	1657.72	0.400563	0.142727	2.80651	0.00500819	0.120217	BMF
	ENSG00000019186	20217.1	0.119261	0.115751	1.03032	0.302861	0.790916	CYP24A1
	ENSG00000183742	13567.5	0.360529	0.0925781	3.89432	9.85e-05	0.00628587	MACC1
	ENSG00000134324	3425.12	0.373878	0.11207	3.33612	0.000849565	0.0351708	LPIN1
	ENSG00000023330	7849.21	0.0449703	0.0872562	0.515383	0.606286	0.917418	ALAS1
	ENSG00000140465	2865.9	8.19465	0.586188	13.9796	2.08e-44	5.93e-41	CYP1A1
	ENSG00000089127	6635.16	0.0111247	0.098836	0.112558	0.910381	0.98698	OAS1
	ENSG00000111145	1384.79	0.0911816	0.120673	0.75561	0.449883	0.870623	ELK3
	ENSG00000089060	1359.88	0.287547	0.116824	2.46137	0.0138409	0.229529	SLC8B1
	ENSG00000110888	3426.56	0.503726	0.126968	3.96736	7.27e-05	0.00497233	CAPRIN2
	ENSG00000165732	22022.1	0.201498	0.0839012	2.40161	0.016323	0.254154	DDX21
	ENSG00000137767	3986.05	-0.0078422	0.0962254	-0.0814982	0.935046	0.989645	SQOR
	ENSG00000001084	1725.5	0.266104	0.129579	2.0536	0.040014	0.402864	GCLC
	ENSG00000196850	2128.57	0.405609	0.1088	3.72803	0.000192986	0.0110807	PPTC7
	ENSG00000140379	121.389	1.40414	0.663357	2.11673	0.0342832	0.372598	BCL2A1
	ENSG00000198814	1064.13	0.110293	0.123413	0.893689	0.371488	0.832279	GK
	ENSG00000123358	1079.79	0.400179	0.155427	2.57471	0.0100324	0.188847	NR4A1
	ENSG00000140941	6411.24	0.392118	0.0895264	4.37992	1.19e-05	0.00110289	MAP1LC3B
	ENSG00000015475	5016.26	-0.204673	0.097401	-2.10135	0.0356103	0.378793	BID
	ENSG00000142156	8283.96	0.187567	0.0853561	2.19747	0.027987	0.340972	COL6A1
	ENSG00000177409	1778.01	0.302893	0.15218	1.99036	0.0465509	0.425512	SAMD9L
	ENSG00000148339	1439.6	0.14896	0.134383	1.10847	0.267657	0.766453	SLC25A25
	ENSG00000086061	20217.9	0.0886013	0.0828751	1.06909	0.285027	0.780011	DNAJA1
	ENSG00000198074	536.892	0.360787	0.231396	1.55917	0.118955	0.607592	AKR1B10
	ENSG00000006451	3966.68	0.165302	0.0903341	1.82989	0.067266	0.499728	RALA
	ENSG00000065911	8858.7	0.119837	0.0815766	1.46901	0.14183	0.64157	MTHFD2
	ENSG00000150907	1289.21	0.358843	0.12123	2.96002	0.00307621	0.087002	FOXO1
	ENSG00000115520	1550.53	0.331198	0.137845	2.40268	0.0162755	0.254154	COQ10B
	ENSG00000101298	794.993	-0.361016	0.210712	-1.71332	0.0866542	0.549068	SNPH
	ENSG00000086758	33587.6	0.103797	0.0781979	1.32736	0.184391	0.700508	HUWE1
	ENSG00000178127	7182.58	0.0910878	0.0923379	0.986461	0.323907	0.8009	NDUFV2
	ENSG00000059728	768.257	0.433278	0.19442	2.22856	0.025843	0.327001	MXD1
	ENSG00000080815	9042.5	0.0467054	0.0853959	0.546929	0.584428	0.914476	PSEN1
	ENSG00000109519	1990.78	0.183275	0.108917	1.68271	0.0924312	0.56087	GRPEL1
	ENSG00000263528	2332.02	-0.318188	0.131965	-2.41115	0.0159021	0.250272	IKBKE
	ENSG00000171940	4212.8	-0.0321058	0.094813	-0.338623	0.734894	0.951253	ZNF217
	ENSG00000182606	7643.94	0.391497	0.0871387	4.4928	7.03e-06	0.000704532	TRAK1
	ENSG00000167716	495.833	-0.290637	0.177022	-1.64181	0.100629	0.580159	WDR81
	ENSG00000198742	3220.89	0.158417	0.0956802	1.6557	0.0977836	0.576649	SMURF1
	ENSG00000110911	2660.27	-0.134708	0.110397	-1.22021	0.222384	0.741019	SLC11A2
	ENSG00000178445	376.325	0.191669	0.190796	1.00458	0.315101	0.798262	GLDC
	ENSG00000151835	1371.64	0.287031	0.121857	2.35547	0.0184991	0.271336	SACS
	ENSG00000156510	3662.43	-0.0121804	0.0858793	-0.141832	0.887213	0.984025	HKDC1
	ENSG00000078747	4316.76	0.228263	0.0850536	2.68375	0.00728019	0.153759	ITCH
	ENSG00000165832	1888.82	0.30035	0.109246	2.74929	0.00597244	0.134598	TRUB1
	ENSG00000068366	9781.94	0.163836	0.0892622	1.83544	0.06644	0.495525	ACSL4
	ENSG00000133703	2568.94	0.127581	0.107902	1.18238	0.237056	0.747797	KRAS
	ENSG00000197256	780.482	-0.420636	0.14717	-2.85816	0.00426105	0.109163	KANK2
	ENSG00000128340	988.903	-0.120352	0.134914	-0.892069	0.372356	0.832591	RAC2
	ENSG00000183048	1783.34	-0.31281	0.114128	-2.74088	0.0061274	0.136742	SLC25A10
	ENSG00000137393	472.973	-0.587837	0.201488	-2.91748	0.00352876	0.0971556	RNF144B
	ENSG00000127666	932.276	0.00430212	0.135863	0.0316652	0.974739	0.996543	TICAM1
	ENSG00000090857	1726.09	-0.0838836	0.116017	-0.723026	0.469664	0.877146	PDPR
	ENSG00000150991	98822.8	-0.0945859	0.105211	-0.899009	0.368648	0.830312	UBC
	ENSG00000135148	2103.08	-0.0543034	0.115652	-0.469543	0.638681	0.928369	TRAFD1
	ENSG00000198959	33600.4	-0.161638	0.0877567	-1.84189	0.0654917	0.490893	TGM2
	ENSG00000164933	756.392	0.331424	0.153168	2.16379	0.0304805	0.352857	SLC25A32
	ENSG00000081177	777.512	-0.198944	0.132393	-1.50268	0.132922	0.632392	EXD2
	ENSG00000131323	2045.46	0.0200449	0.119191	0.168175	0.866446	0.980879	TRAF3
	ENSG00000170759	9031.14	0.310361	0.101312	3.06343	0.00218815	0.0673903	KIF5B
	ENSG00000134326	602.966	-0.169063	0.205545	-0.82251	0.410787	0.851838	CMPK2
	ENSG00000090447	515.661	-0.227276	0.176063	-1.29088	0.196745	0.716156	TFAP4
	ENSG00000178209	76056.4	0.365005	0.0899964	4.05578	5e-05	0.00359076	PLEC
	ENSG00000078237	1095.36	0.193621	0.136924	1.41408	0.157338	0.662472	TIGAR
	ENSG00000154767	1072.85	-0.0929037	0.12101	-0.767738	0.442643	0.868618	XPC
	ENSG00000118515	1273.97	0.0513478	0.130625	0.393092	0.694251	0.941641	SGK1
	ENSG00000151014	457.438	0.0946306	0.202604	0.467072	0.640448	0.928895	NOCT
	ENSG00000100290	668.61	-0.00472051	0.161983	-0.029142	0.976751	0.996701	BIK
	ENSG00000004139	398.148	0.0487556	0.184445	0.264337	0.791521	0.963507	SARM1
	ENSG00000101166	4829.7	0.146181	0.0972668	1.50288	0.132869	0.632392	PRELID3B
	ENSG00000152256	1031.59	0.141564	0.170335	0.831092	0.405922	0.848995	PDK1
	ENSG00000123130	2490.16	0.090133	0.0975046	0.924398	0.355279	0.821332	ACOT9
	ENSG00000153310	3690.17	0.108644	0.101378	1.07167	0.28387	0.779313	CYRIB
	ENSG00000182827	3039.46	0.306228	0.103523	2.95807	0.00309571	0.0873373	ACBD3
	ENSG00000130787	5198.96	-0.0633747	0.110589	-0.573068	0.566599	0.908229	HIP1R
	ENSG00000132530	493.824	0.296341	0.223059	1.32853	0.184003	0.700304	XAF1
	ENSG00000204531	233.72	0.510987	0.248309	2.05786	0.0396031	0.401513	POU5F1
	ENSG00000242110	668.935	-0.178893	0.161752	-1.10597	0.268739	0.767079	AMACR
	ENSG00000135655	1823.45	0.33391	0.119658	2.79053	0.0052622	0.123716	USP15
	ENSG00000117877	2173.79	0.111334	0.103391	1.07683	0.281556	0.777472	POLR1G
	ENSG00000076248	2050.21	-0.234909	0.115369	-2.03615	0.0417358	0.409244	UNG
	ENSG00000117009	46.4304	0.484769	0.555823	0.872163	0.383119	NA	KMO
	ENSG00000167207	46.5097	-0.501006	0.673247	-0.744163	0.456778	NA	NOD2
	ENSG00000150787	534.554	0.26109	0.173544	1.50446	0.132464	0.632392	PTS
	ENSG00000166411	2532.34	0.122621	0.10292	1.19141	0.233491	0.746792	IDH3A
	ENSG00000138035	2439.37	0.0632324	0.113923	0.555044	0.578865	0.912794	PNPT1
	ENSG00000163050	656.668	-0.404101	0.142788	-2.83007	0.00465375	0.1161	COQ8A
	ENSG00000054267	1814.33	0.152846	0.125077	1.22201	0.221703	0.740099	ARID4B
	ENSG00000213699	1355.64	-0.206333	0.131013	-1.57491	0.115278	0.603651	SLC35F6
	ENSG00000116711	1302.63	0.287438	0.133781	2.14857	0.0316685	0.358617	PLA2G4A
	ENSG00000115419	3369.67	0.0687887	0.149662	0.459628	0.645783	0.930416	GLS
	ENSG00000112983	2087.18	0.114546	0.107959	1.06101	0.288683	0.781434	BRD8
	ENSG00000134375	1706.47	0.257517	0.129169	1.99364	0.046191	0.424259	TIMM17A
	ENSG00000097007	1684.59	-0.159238	0.119685	-1.33047	0.183362	0.699297	ABL1
	ENSG00000122884	2466.5	0.182217	0.108179	1.6844	0.0921047	0.559881	P4HA1
	ENSG00000185818	368.489	0.0176901	0.209636	0.0843847	0.932751	0.988788	NAT8L
	ENSG00000155287	736.974	-0.0152495	0.151186	-0.100866	0.919657	0.987058	SLC25A28
	ENSG00000147853	1835.92	0.14483	0.102922	1.40719	0.159372	0.666148	AK3
	ENSG00000123892	825.162	0.430412	0.13918	3.09248	0.00198491	0.0628245	RAB38
	ENSG00000204152	494.211	0.169829	0.195775	0.867474	0.385682	0.838699	TIMM23B
	ENSG00000274944	54.5526	-6.67239	1.30725	-5.10416	3.32e-07	NA	ENSG00000274944
	ENSG00000115159	3893.26	0.0883424	0.124139	0.711638	0.476689	0.8792	GPD2
	ENSG00000156990	569.16	-0.144454	0.156257	-0.924463	0.355245	0.821332	RPUSD3
	ENSG00000164163	3591.99	0.274554	0.105507	2.60223	0.00926192	0.17933	ABCE1
	ENSG00000095951	1047.97	-0.0635501	0.13065	-0.486417	0.626672	0.925942	HIVEP1
	ENSG00000110090	1382.14	0.0182672	0.116842	0.156341	0.875764	0.982321	CPT1A
	ENSG00000196449	807.621	0.164762	0.152108	1.08319	0.278724	0.775894	YRDC
	ENSG00000082701	2259.24	0.299564	0.131462	2.27872	0.0226839	0.304264	GSK3B
	ENSG00000035687	2563.62	0.0993764	0.114476	0.868096	0.385342	0.838699	ADSS2
	ENSG00000143374	1140.68	0.0188023	0.118136	0.159157	0.873545	0.982207	TARS2
	ENSG00000167112	1247.84	-0.127421	0.115101	-1.10703	0.268281	0.766876	TRUB2
	ENSG00000139531	681.904	-0.105834	0.142348	-0.743491	0.457184	0.873657	SUOX
	ENSG00000198246	264.351	-0.192657	0.21637	-0.890403	0.37325	0.832591	SLC29A3
	ENSG00000109670	1291.91	0.417751	0.134512	3.10567	0.00189847	0.0614501	FBXW7
	ENSG00000130348	991.685	-0.160318	0.134685	-1.19032	0.233921	0.747213	QRSL1
	ENSG00000102743	896.785	-0.118538	0.13134	-0.902523	0.366779	0.828794	SLC25A15
	ENSG00000170632	1269.58	0.085517	0.124541	0.686658	0.492298	0.882629	ARMC10
	ENSG00000174173	1178.6	0.135566	0.152405	0.889514	0.373727	0.832591	TRMT10C
	ENSG00000160703	161.595	-0.177226	0.270092	-0.656167	0.511716	0.887771	NLRX1
	ENSG00000177542	1346.69	-0.0582518	0.114316	-0.50957	0.610353	0.918584	SLC25A22
	ENSG00000196290	637.301	-0.176999	0.147685	-1.19849	0.230725	0.745599	NIF3L1
	ENSG00000130707	1435.26	-0.258036	0.141337	-1.82567	0.0678995	0.501287	ASS1
	ENSG00000278619	274.19	-0.0975451	0.206399	-0.472604	0.636496	0.927239	MRM1
	ENSG00000126215	494.118	-0.247463	0.159657	-1.54997	0.121149	0.612846	XRCC3
	ENSG00000177169	1181.33	-0.125513	0.133063	-0.943258	0.345549	0.815462	ULK1
	ENSG00000132199	1235.17	0.0881271	0.120459	0.731593	0.464417	0.877031	ENOSF1
	ENSG00000166394	853.073	0.236619	0.136154	1.73788	0.082232	0.540941	CYB5R2
	ENSG00000005882	858.28	-0.0902835	0.137931	-0.654557	0.512753	0.887771	PDK2
	ENSG00000128694	103.205	-0.103434	0.338451	-0.305609	0.759902	NA	OSGEPL1
	ENSG00000154719	617.906	0.164142	0.155103	1.05828	0.289928	0.781434	MRPL39
	ENSG00000162396	360.997	-0.0534157	0.201242	-0.26543	0.790678	0.963507	PARS2
	ENSG00000178700	194.107	-0.0361608	0.266227	-0.135827	0.891958	0.984328	DHFR2
	ENSG00000181035	155.625	-0.417738	0.29498	-1.41616	0.156729	0.660808	SLC25A42
	ENSG00000173599	741.564	-0.328081	0.138215	-2.37369	0.0176112	0.262354	PC
	ENSG00000178096	160.02	-0.34102	0.265981	-1.28212	0.1998	0.71846	BOLA1
	ENSG00000165861	683.395	-0.19399	0.150763	-1.28672	0.198193	0.71846	ZFYVE1
	ENSG00000004799	732.442	0.175647	0.157034	1.11853	0.263341	0.763302	PDK4
	ENSG00000103642	990.144	-0.169829	0.149678	-1.13463	0.25653	0.759947	LACTB
	ENSG00000129116	355.951	0.345471	0.21237	1.62674	0.103792	0.584792	PALLD
	ENSG00000142082	434.446	-0.169606	0.199138	-0.8517	0.394381	0.843487	SIRT3
	ENSG00000154237	1071.8	0.456976	0.133025	3.43526	0.000591991	0.027385	LRRK1
	ENSG00000100294	530.225	-0.112573	0.158801	-0.708888	0.478394	0.879714	MCAT
	ENSG00000186352	78.7512	0.335204	0.439894	0.76201	0.446054	NA	ANKRD37
	ENSG00000132781	457.836	-0.146907	0.166198	-0.883928	0.376735	0.833436	MUTYH
	ENSG00000131779	655.549	-0.170661	0.149421	-1.14215	0.253393	0.758219	PEX11B
	ENSG00000133597	338.317	-0.180837	0.210156	-0.860492	0.389518	0.840274	ADCK2
	ENSG00000161267	215.238	-0.476409	0.234659	-2.03022	0.0423347	0.409929	BDH1
	ENSG00000008083	656.899	0.50513	0.159332	3.1703	0.00152281	0.0530478	JARID2
	ENSG00000198947	526.097	-0.225202	0.165987	-1.35675	0.174862	0.689902	DMD
	ENSG00000118508	990.86	-0.342558	0.155786	-2.19891	0.0278847	0.340931	RAB32
	ENSG00000127311	128.514	0.547252	0.312651	1.75036	0.0800564	0.535711	HELB
	ENSG00000125901	633.312	-0.211566	0.174701	-1.21102	0.225888	0.742344	MRPS26
	ENSG00000186314	507.31	0.316075	0.168175	1.87944	0.0601845	0.472949	PRELID2
	ENSG00000165898	345.221	-0.136963	0.207805	-0.659091	0.509837	0.887771	ISCA2
	ENSG00000149016	799.189	-0.128322	0.147047	-0.872663	0.382847	0.837215	TUT1
	ENSG00000123191	517.46	0.121769	0.160575	0.758333	0.448252	0.87009	ATP7B
	ENSG00000124523	563.208	-0.210055	0.156021	-1.34633	0.178197	0.691097	SIRT5
	ENSG00000165507	1197.54	-0.336928	0.370669	-0.908972	0.363365	0.826218	DEPP1
	ENSG00000005156	819.376	0.118779	0.149309	0.795527	0.426307	0.859162	LIG3
	ENSG00000158828	1054.8	-0.269222	0.143045	-1.88207	0.059826	0.471006	PINK1
	ENSG00000171612	433.932	0.143564	0.189683	0.756862	0.449133	0.87009	SLC25A33
	ENSG00000160439	291.691	-0.0616943	0.228978	-0.269434	0.787596	0.96305	RDH13
	ENSG00000175567	475.757	-0.316687	0.184598	-1.71555	0.0862436	0.549068	UCP2
	ENSG00000133121	385.081	0.137406	0.187476	0.732924	0.463605	0.876767	STARD13
	ENSG00000151576	1541.26	0.276821	0.14526	1.90569	0.0566904	0.461532	QTRT2
	ENSG00000002330	642.225	-0.208695	0.150689	-1.38494	0.16607	0.678167	BAD
	ENSG00000215012	1105.1	0.0089625	0.172868	0.051846	0.958651	0.992984	RTL10
	ENSG00000075336	602.632	-0.127045	0.155647	-0.81624	0.414363	0.854297	TIMM21
	ENSG00000121653	257.829	-0.222679	0.277545	-0.802317	0.42237	0.858155	MAPK8IP1
	ENSG00000173145	979.256	0.136105	0.16204	0.839949	0.400937	0.845884	NOC3L
	ENSG00000141219	684.415	0.0845017	0.15133	0.558394	0.576576	0.911529	MTNAP1
	ENSG00000065057	342.433	-0.219664	0.19066	-1.15212	0.24927	0.75541	NTHL1
	ENSG00000101574	500.349	0.154563	0.168321	0.918262	0.358482	0.824115	METTL4
	ENSG00000123545	579.188	0.0474778	0.156576	0.303225	0.761719	0.959458	NDUFAF4
	ENSG00000117640	605.45	-0.233256	0.161066	-1.4482	0.14756	0.649081	MTFR1L
	ENSG00000137331	18.1485	2.28761	1.24055	1.84403	0.0651789	NA	IER3
	ENSG00000108443	1094.12	0.337359	0.19148	1.76184	0.0780956	0.531399	RPS6KB1
	ENSG00000130299	245.178	-0.289402	0.22383	-1.29295	0.196028	0.715138	GTPBP3
	ENSG00000130312	419.004	-0.141928	0.184382	-0.769751	0.441448	0.868266	MRPL34
	ENSG00000100292	72.7513	0.665603	0.479159	1.38911	0.1648	NA	HMOX1
	ENSG00000112782	49.0461	-0.215808	0.494805	-0.436147	0.66273	NA	CLIC5
	ENSG00000063176	276.032	-0.1994	0.226785	-0.879249	0.379266	0.835454	SPHK2
	ENSG00000182902	30.6731	0.793441	0.621854	1.27593	0.20198	NA	SLC25A18
	ENSG00000148343	534.659	-0.208201	0.202383	-1.02874	0.3036	0.79174	MIGA2
	ENSG00000162390	356.221	-0.272877	0.184824	-1.47641	0.139833	0.639684	ACOT11
	ENSG00000154930	101.101	-0.442263	0.334478	-1.32225	0.186086	NA	ACSS1
	ENSG00000156469	322.79	0.349911	0.213994	1.63514	0.102019	0.580777	MTERF3
	ENSG00000120910	392.614	0.217965	0.205868	1.05876	0.289709	0.781434	PPP3CC
	ENSG00000186205	193.35	-0.13003	0.249918	-0.520292	0.60286	0.916558	MTARC1
	ENSG00000166548	1743.76	-0.0527008	0.173094	-0.304463	0.760775	0.959401	TK2
	ENSG00000176410	309.094	-0.109288	0.214284	-0.510017	0.61004	0.918487	DNAJC30
	ENSG00000155016	165.985	-0.251695	0.267664	-0.940339	0.347044	0.815919	CYP2U1
	ENSG00000163644	388.902	0.234352	0.189194	1.23868	0.215462	0.733907	PPM1K
	ENSG00000204388	364.594	-0.0967719	0.218158	-0.443586	0.657342	0.933606	HSPA1B
	ENSG00000063761	196.581	-0.245934	0.248327	-0.990361	0.321998	0.800698	ADCK1
	ENSG00000048392	452.116	0.665677	0.21907	3.03864	0.00237647	0.0710827	RRM2B
	ENSG00000205560	424.235	-0.210476	0.245168	-0.858499	0.390617	0.840684	CPT1B
	ENSG00000164088	379.394	-0.179497	0.195416	-0.918538	0.358337	0.824115	PPM1M
	ENSG00000159445	356.897	0.0300951	0.185876	0.161909	0.871377	0.981666	THEM4
	ENSG00000130347	316.174	-0.0812209	0.220519	-0.368317	0.712637	0.946813	RTN4IP1
	ENSG00000049883	470.244	0.0388257	0.20884	0.185911	0.852515	0.977315	PTCD2
	ENSG00000125871	189.303	-0.00272523	0.262748	-0.0103721	0.991724	0.999199	MGME1
	ENSG00000249967	38.346	8.0242	2.92441	2.74387	0.00607192	NA	ENSG00000249967
	ENSG00000134905	297.836	-0.0664282	0.203173	-0.326954	0.743703	0.954467	CARS2
	ENSG00000240445	344.465	0.158104	0.21312	0.741852	0.458177	0.874099	FOXO3B
	ENSG00000171169	219.746	-0.403887	0.241464	-1.67266	0.0943944	0.566763	NAIF1
	ENSG00000079263	241.711	0.376015	0.259133	1.45105	0.146765	0.648719	SP140
	ENSG00000204599	588.824	0.0922644	0.251404	0.366996	0.713622	0.94735	TRIM39
	ENSG00000175198	278.279	0.376688	0.213943	1.76069	0.0782903	0.531399	PCCA
	ENSG00000175920	143.369	-0.501537	0.334771	-1.49815	0.134094	0.633516	DOK7
	Mock-infected cells versus TIGR4DlctO-infected cells
	ID	baseMean	log2FoldChange	lfcSE	stat	pvalue	padj	SYMBOL
	ENSG00000185022	13959.7	2.29117	0.0807127	28.3868	2.95e-177	4.18e-174	MAFF
	ENSG00000109320	4584.46	2.19068	0.108294	20.2291	5.43e-91	1.92e-88	NFKB1
	ENSG00000159399	12223.4	1.38907	0.0740016	18.7708	1.31e-78	3.87e-76	HK2
	ENSG00000131979	1201.17	2.23569	0.132446	16.8801	6.31e-64	1.31e-61	GCH1
	ENSG00000291237	51494.7	1.72343	0.100934	17.0749	2.28e-65	4.9e-63	SOD2
	ENSG00000143384	29011.5	1.63957	0.0833035	19.6819	3.09e-86	9.94e-84	MCL1
	ENSG00000198431	17733.4	1.77917	0.122482	14.5259	8.3e-48	1.01e-45	TXNRD1
	ENSG00000197142	4265.29	1.39332	0.0960081	14.5125	1.01e-47	1.2e-45	ACSL5
	ENSG00000119917	2365.06	0.91446	0.10374	8.81489	1.2e-18	4.41e-17	IFIT3
	ENSG00000141682	1894.86	1.60459	0.10987	14.6045	2.63e-48	3.36e-46	PMAIP1
	ENSG00000105327	1435.33	2.28113	0.132847	17.1711	4.37e-66	9.68e-64	BBC3
	ENSG00000138061	8953.7	2.64932	0.130763	20.2604	2.87e-91	1.04e-88	CYP1B1
	ENSG00000169504	7501.84	0.933942	0.0787929	11.8531	2.07e-32	1.5e-30	CLIC4
	ENSG00000147454	12288.6	1.41673	0.108191	13.0947	3.53e-39	3.07e-37	SLC25A37
	ENSG00000168209	21802.3	1.78677	0.122557	14.5791	3.81e-48	4.74e-46	DDIT4
	ENSG00000124766	4632.32	-1.47493	0.101045	-14.5967	2.95e-48	3.73e-46	SOX4
	ENSG00000115267	2535.69	0.828301	0.0996959	8.30828	9.71e-17	3.14e-15	IFIH1
	ENSG00000102804	5883.09	0.953481	0.0816573	11.6766	1.68e-31	1.17e-29	TSC22D1
	ENSG00000178607	2118.18	1.66294	0.103976	15.9936	1.42e-57	2.51e-55	ERN1
	ENSG00000129422	1524.68	-1.32395	0.140838	-9.40056	5.43e-21	2.26e-19	MTUS1
	ENSG00000115919	2490.8	1.24024	0.142441	8.70704	3.12e-18	1.11e-16	KYNU
	ENSG00000254087	2690.49	0.960222	0.106301	9.03303	1.67e-19	6.36e-18	LYN
	ENSG00000135241	1173.13	1.24245	0.125515	9.89885	4.21e-23	1.92e-21	PNPLA8
	ENSG00000124201	18460.5	0.620837	0.0776888	7.99134	1.33e-15	4.07e-14	ZNFX1
	ENSG00000087074	6637.96	1.30762	0.08965	14.5858	3.46e-48	4.34e-46	PPP1R15A
	ENSG00000134321	1165.12	0.506936	0.124009	4.0879	4.35e-05	0.000380616	RSAD2
	ENSG00000123689	285.433	2.25328	0.23727	9.4967	2.17e-21	9.33e-20	G0S2
	ENSG00000104081	1657.72	-1.1537	0.145325	-7.93875	2.04e-15	6.16e-14	BMF
	ENSG00000019186	20217.1	1.16106	0.115617	10.0423	9.93e-24	4.85e-22	CYP24A1
	ENSG00000183742	13567.5	0.867897	0.0924833	9.38436	6.33e-21	2.62e-19	MACC1
	ENSG00000134324	3425.12	1.11089	0.111621	9.95239	2.46e-23	1.16e-21	LPIN1
	ENSG00000023330	7849.21	1.00462	0.0868395	11.5688	5.93e-31	4.02e-29	ALAS1
	ENSG00000140465	2865.9	8.37724	0.586197	14.2908	2.5e-46	2.81e-44	CYP1A1
	ENSG00000089127	6635.16	0.798007	0.0985073	8.101	5.45e-16	1.7e-14	OAS1
	ENSG00000111145	1384.79	0.875598	0.119205	7.34531	2.05e-13	5.29e-12	ELK3
	ENSG00000089060	1359.88	1.14644	0.115429	9.93199	3.02e-23	1.4e-21	SLC8B1
	ENSG00000110888	3426.56	1.40635	0.126462	11.1208	9.94e-29	6.1e-27	CAPRIN2
	ENSG00000165732	22022.1	0.787382	0.0838289	9.39272	5.85e-21	2.43e-19	DDX21
	ENSG00000137767	3986.05	0.720668	0.0956951	7.53087	5.04e-14	1.38e-12	SQOR
	ENSG00000001084	1725.5	0.725584	0.128907	5.62875	1.82e-08	2.87e-07	GCLC
	ENSG00000196850	2128.57	1.19137	0.107932	11.0382	2.5e-28	1.5e-26	PPTC7
	ENSG00000140379	121.389	5.33078	0.607386	8.7766	1.68e-18	6.09e-17	BCL2A1
	ENSG00000198814	1064.13	0.90457	0.121714	7.43196	1.07e-13	2.81e-12	GK
	ENSG00000123358	1079.79	2.31695	0.151322	15.3113	6.42e-53	9.29e-51	NR4A1
	ENSG00000140941	6411.24	0.884926	0.0893634	9.90255	4.06e-23	1.86e-21	MAP1LC3B
	ENSG00000015475	5016.26	0.599549	0.0969028	6.18712	6.13e-10	1.15e-08	BID
	ENSG00000142156	8283.96	0.68164	0.085227	7.99794	1.27e-15	3.86e-14	COL6A1
	ENSG00000177409	1778.01	0.947767	0.151704	6.24749	4.17e-10	7.91e-09	SAMD9L
	ENSG00000148339	1439.6	1.37616	0.132427	10.3918	2.7e-25	1.41e-23	SLC25A25
	ENSG00000086061	20217.9	0.464815	0.0828401	5.61099	2.01e-08	3.16e-07	DNAJA1
	ENSG00000198074	536.892	0.810713	0.230686	3.51435	0.000440823	0.00295145	AKR1B10
	ENSG00000006451	3966.68	0.567665	0.0902841	6.28755	3.23e-10	6.17e-09	RALA
	ENSG00000065911	8858.7	0.500084	0.0814512	6.13967	8.27e-10	1.52e-08	MTHFD2
	ENSG00000150907	1289.21	1.10212	0.120064	9.17945	4.33e-20	1.72e-18	FOXO1
	ENSG00000115520	1550.53	1.01176	0.137027	7.38365	1.54e-13	4e-12	COQ10B
	ENSG00000101298	794.993	1.16272	0.20678	5.62296	1.88e-08	2.96e-07	SNPH
	ENSG00000086758	33587.6	0.493747	0.078175	6.31593	2.69e-10	5.19e-09	HUWE1
	ENSG00000178127	7182.58	0.652979	0.0921586	7.08539	1.39e-12	3.31e-11	NDUFV2
	ENSG00000059728	768.257	1.50068	0.192725	7.78661	6.88e-15	2.01e-13	MXD1
	ENSG00000080815	9042.5	0.514383	0.0852722	6.03225	1.62e-09	2.88e-08	PSEN1
	ENSG00000109519	1990.78	0.752306	0.108413	6.93926	3.94e-12	9.08e-11	GRPEL1
	ENSG00000263528	2332.02	1.02221	0.130487	7.83379	4.73e-15	1.38e-13	IKBKE
	ENSG00000171940	4212.8	0.712078	0.0944044	7.54285	4.6e-14	1.26e-12	ZNF217
	ENSG00000182606	7643.94	0.795984	0.0870481	9.14419	6.01e-20	2.37e-18	TRAK1
	ENSG00000167716	495.833	-1.17559	0.182474	-6.44249	1.18e-10	2.35e-09	WDR81
	ENSG00000198742	3220.89	0.601451	0.0954234	6.30297	2.92e-10	5.62e-09	SMURF1
	ENSG00000110911	2660.27	0.695123	0.109528	6.34656	2.2e-10	4.28e-09	SLC11A2
	ENSG00000178445	376.325	0.842371	0.188294	4.4737	7.69e-06	7.9e-05	GLDC
	ENSG00000151835	1371.64	0.823	0.122073	6.74185	1.56e-11	3.41e-10	SACS
	ENSG00000156510	3662.43	0.504157	0.0855583	5.89256	3.8e-09	6.51e-08	HKDC1
	ENSG00000078747	4316.76	0.445584	0.0850149	5.24124	1.6e-07	2.21e-06	ITCH
	ENSG00000165832	1888.82	0.794313	0.108742	7.30455	2.78e-13	7.07e-12	TRUB1
	ENSG00000068366	9781.94	0.525971	0.0891308	5.90111	3.61e-09	6.23e-08	ACSL4
	ENSG00000133703	2568.94	0.615999	0.107566	5.72672	1.02e-08	1.66e-07	KRAS
	ENSG00000197256	780.482	-0.724706	0.148935	-4.86592	1.14e-06	1.39e-05	KANK2
	ENSG00000128340	988.903	0.48805	0.133814	3.64724	0.000265075	0.00189661	RAC2
	ENSG00000183048	1783.34	-0.703779	0.115254	-6.10635	1.02e-09	1.86e-08	SLC25A10
	ENSG00000137393	472.973	1.12856	0.193637	5.82825	5.6e-09	9.4e-08	RNF144B
	ENSG00000127666	932.276	1.11085	0.133238	8.33735	7.6e-17	2.49e-15	TICAM1
	ENSG00000090857	1726.09	-0.654533	0.117609	-5.56533	2.62e-08	4.05e-07	PDPR
	ENSG00000150991	98822.8	0.558929	0.105195	5.31326	1.08e-07	1.52e-06	UBC
	ENSG00000135148	2103.08	0.397226	0.115261	3.44632	0.000568283	0.00369658	TRAFD1
	ENSG00000198959	33600.4	0.609129	0.0876927	6.94618	3.75e-12	8.68e-11	TGM2
	ENSG00000164933	756.392	0.979256	0.151498	6.46384	1.02e-10	2.05e-09	SLC25A32
	ENSG00000081177	777.512	-0.619614	0.134564	-4.6046	4.13e-06	4.47e-05	EXD2
	ENSG00000131323	2045.46	0.776863	0.118511	6.55521	5.56e-11	1.15e-09	TRAF3
	ENSG00000170759	9031.14	0.569754	0.10128	5.62553	1.85e-08	2.92e-07	KIF5B
	ENSG00000134326	602.966	0.55688	0.203743	2.73324	0.00627143	0.0285957	CMPK2
	ENSG00000090447	515.661	-1.08767	0.179361	-6.06414	1.33e-09	2.39e-08	TFAP4
	ENSG00000178209	76056.4	0.77948	0.0899876	8.66208	4.63e-18	1.63e-16	PLEC
	ENSG00000078237	1095.36	0.64046	0.137143	4.67001	3.01e-06	3.36e-05	TIGAR
	ENSG00000154767	1072.85	-0.55751	0.123035	-4.53131	5.86e-06	6.18e-05	XPC
	ENSG00000118515	1273.97	0.969905	0.129083	7.51383	5.74e-14	1.56e-12	SGK1
	ENSG00000151014	457.438	1.00961	0.199776	5.05372	4.33e-07	5.66e-06	NOCT
	ENSG00000100290	668.61	1.33392	0.158141	8.43502	3.31e-17	1.1e-15	BIK
	ENSG00000004139	398.148	-0.463693	0.188553	-2.45921	0.0139243	0.054641	SARM1
	ENSG00000101166	4829.7	0.458662	0.0971698	4.72021	2.36e-06	2.69e-05	PRELID3B
	ENSG00000152256	1031.59	1.00985	0.169456	5.9594	2.53e-09	4.42e-08	PDK1
	ENSG00000123130	2490.16	0.485145	0.0974326	4.97929	6.38e-07	8.11e-06	ACOT9
	ENSG00000153310	3690.17	0.37135	0.10135	3.66402	0.000248283	0.00179366	CYRIB
	ENSG00000182827	3039.46	0.461102	0.103595	4.451	8.55e-06	8.72e-05	ACBD3
	ENSG00000130787	5198.96	-0.43621	0.110992	-3.9301	8.49e-05	0.000690874	HIP1R
	ENSG00000132530	493.824	0.934649	0.22219	4.20654	2.59e-05	0.000238669	XAF1
	ENSG00000204531	233.72	0.956246	0.24603	3.88671	0.000101612	0.000814621	POU5F1
	ENSG00000242110	668.935	-1.09304	0.166268	-6.57396	4.9e-11	1.02e-09	AMACR
	ENSG00000135655	1823.45	0.626608	0.119636	5.23764	1.63e-07	2.25e-06	USP15
	ENSG00000117877	2173.79	0.699231	0.102891	6.79585	1.08e-11	2.38e-10	POLR1G
	ENSG00000076248	2050.21	-0.425449	0.116016	-3.66716	0.000245263	0.00177366	UNG
	ENSG00000117009	46.4304	1.91476	0.517884	3.69729	0.000217915	0.00160038	KMO
	ENSG00000167207	46.5097	2.51197	0.606299	4.14311	3.43e-05	0.000307366	NOD2
	ENSG00000150787	534.554	0.810757	0.172335	4.70453	2.54e-06	2.88e-05	PTS
	ENSG00000166411	2532.34	0.508474	0.102603	4.95574	7.21e-07	9.05e-06	IDH3A
	ENSG00000138035	2439.37	0.46705	0.113715	4.1072	4e-05	0.000354118	PNPT1
	ENSG00000163050	656.668	-0.606613	0.14459	-4.1954	2.72e-05	0.000249088	COQ8A
	ENSG00000054267	1814.33	0.626138	0.124757	5.01888	5.2e-07	6.69e-06	ARID4B
	ENSG00000213699	1355.64	-0.501074	0.132185	-3.79071	0.00015022	0.00115912	SLC35F6
	ENSG00000116711	1302.63	0.609558	0.133582	4.56318	5.04e-06	5.37e-05	PLA2G4A
	ENSG00000115419	3369.67	0.632451	0.149553	4.22894	2.35e-05	0.000218086	GLS
	ENSG00000112983	2087.18	-0.474023	0.10925	-4.33888	1.43e-05	0.00013922	BRD8
	ENSG00000134375	1706.47	0.501711	0.129117	3.8857	0.000102037	0.000817099	TIMM17A
	ENSG00000097007	1684.59	-0.517033	0.120725	-4.28274	1.85e-05	0.000175611	ABL1
	ENSG00000122884	2466.5	0.445067	0.108181	4.1141	3.89e-05	0.000345191	P4HA1
	ENSG00000185818	368.489	-0.789157	0.214471	-3.67955	0.00023365	0.00169921	NAT8L
	ENSG00000155287	736.974	0.299548	0.150892	1.98517	0.0471253	0.14164	SLC25A28
	ENSG00000147853	1835.92	0.329319	0.102962	3.19845	0.00138168	0.00798693	AK3
	ENSG00000123892	825.162	0.624617	0.139229	4.48627	7.25e-06	7.5e-05	RAB38
	ENSG00000204152	494.211	1.01333	0.193204	5.24485	1.56e-07	2.17e-06	TIMM23B
	ENSG00000274944	54.5526	0.603771	1.01842	0.592853	0.55328	0.748229	ENSG00000274944
	ENSG00000115159	3893.26	0.391608	0.124038	3.15716	0.00159313	0.00902159	GPD2
	ENSG00000156990	569.16	-0.598013	0.159105	-3.75861	0.00017086	0.00129645	RPUSD3
	ENSG00000164163	3591.99	0.463272	0.105533	4.38982	1.13e-05	0.000112839	ABCE1
	ENSG00000095951	1047.97	0.558956	0.129677	4.31037	1.63e-05	0.000156087	HIVEP1
	ENSG00000110090	1382.14	-0.374499	0.118069	-3.17186	0.00151468	0.00863597	CPT1A
	ENSG00000196449	807.621	0.896572	0.150654	5.95122	2.66e-09	4.63e-08	YRDC
	ENSG00000082701	2259.24	0.471453	0.131593	3.58267	0.000340104	0.00235728	GSK3B
	ENSG00000035687	2563.62	0.365709	0.114421	3.19617	0.00139263	0.0080404	ADSS2
	ENSG00000143374	1140.68	-0.481398	0.11986	-4.01633	5.91e-05	0.000500516	TARS2
	ENSG00000167112	1247.84	-0.436815	0.116631	-3.74529	0.000180189	0.00135659	TRUB2
	ENSG00000139531	681.904	-0.529443	0.144758	-3.65744	0.000254744	0.00183497	SUOX
	ENSG00000198246	264.351	-1.07525	0.22398	-4.80065	1.58e-06	1.87e-05	SLC29A3
	ENSG00000109670	1291.91	0.740426	0.134547	5.5031	3.73e-08	5.64e-07	FBXW7
	ENSG00000130348	991.685	-0.433068	0.136229	-3.17897	0.00147797	0.00845731	QRSL1
	ENSG00000102743	896.785	-0.624116	0.133421	-4.67779	2.9e-06	3.25e-05	SLC25A15
	ENSG00000170632	1269.58	0.489786	0.124224	3.94277	8.05e-05	0.000657649	ARMC10
	ENSG00000174173	1178.6	0.552714	0.152081	3.63433	0.000278702	0.00198708	TRMT10C
	ENSG00000160703	161.595	-0.999966	0.280878	-3.56014	0.000370651	0.00254412	NLRX1
	ENSG00000177542	1346.69	0.569721	0.113348	5.0263	5e-07	6.46e-06	SLC25A22
	ENSG00000196290	637.301	-0.752939	0.150625	-4.99875	5.77e-07	7.35e-06	NIF3L1
	ENSG00000130707	1435.26	0.442219	0.140342	3.15101	0.00162709	0.0091809	ASS1
	ENSG00000278619	274.19	-0.837488	0.212224	-3.94625	7.94e-05	0.000650771	MRM1
	ENSG00000126215	494.118	-0.528545	0.162026	-3.26209	0.00110594	0.00658087	XRCC3
	ENSG00000177169	1181.33	-0.332502	0.134067	-2.48012	0.0131338	0.0521158	ULK1
	ENSG00000132199	1235.17	-0.241495	0.1218	-1.98271	0.0473996	0.142069	ENOSF1
	ENSG00000166394	853.073	0.438393	0.136045	3.22241	0.00127119	0.00743311	CYB5R2
	ENSG00000005882	858.28	-0.5842	0.139759	-4.18007	2.91e-05	0.000265294	PDK2
	ENSG00000128694	103.205	-1.31641	0.353396	-3.72503	0.000195292	0.00145153	OSGEPL1
	ENSG00000154719	617.906	0.367219	0.155203	2.36605	0.017979	0.0666755	MRPL39
	ENSG00000162396	360.997	-1.00119	0.207598	-4.82274	1.42e-06	1.69e-05	PARS2
	ENSG00000178700	194.107	-1.04359	0.274617	-3.80017	0.000144597	0.00112057	DHFR2
	ENSG00000181035	155.625	-0.835692	0.303138	-2.7568	0.00583702	0.0269316	SLC25A42
	ENSG00000173599	741.564	-0.351675	0.139259	-2.52534	0.0115588	0.0468634	PC
	ENSG00000178096	160.02	-1.16896	0.277459	-4.2131	2.52e-05	0.000232439	BOLA1
	ENSG00000165861	683.395	-0.693839	0.153626	-4.51641	6.29e-06	6.57e-05	ZFYVE1
	ENSG00000004799	732.442	0.264563	0.157466	1.68012	0.0929334	0.235137	PDK4
	ENSG00000103642	990.144	0.425314	0.149283	2.84905	0.004385	0.0212634	LACTB
	ENSG00000129116	355.951	0.41397	0.211877	1.95382	0.0507228	0.149557	PALLD
	ENSG00000142082	434.446	-0.524709	0.201746	-2.60084	0.00929956	0.0394057	SIRT3
	ENSG00000154237	1071.8	-0.0065537	0.1345	-0.0487266	0.961137	0.984747	LRRK1
	ENSG00000100294	530.225	-0.506597	0.161545	-3.13595	0.00171297	0.0096005	MCAT
	ENSG00000186352	78.7512	1.26187	0.432017	2.92088	0.00349047	0.0175729	ANKRD37
	ENSG00000132781	457.836	-0.405229	0.16805	-2.41135	0.0158934	0.0605573	MUTYH
	ENSG00000131779	655.549	-0.715766	0.15246	-4.69478	2.67e-06	3.02e-05	PEX11B
	ENSG00000133597	338.317	-0.510405	0.213344	-2.39241	0.0167383	0.0631316	ADCK2
	ENSG00000161267	215.238	-0.961248	0.239422	-4.01486	5.95e-05	0.000503034	BDH1
	ENSG00000008083	656.899	0.605819	0.159735	3.79265	0.00014905	0.00115193	JARID2
	ENSG00000198947	526.097	-0.462151	0.168099	-2.74928	0.00597267	0.0274681	DMD
	ENSG00000118508	990.86	0.238064	0.154838	1.53751	0.124169	0.28928	RAB32
	ENSG00000127311	128.514	1.06747	0.309685	3.44696	0.000566932	0.00368948	HELB
	ENSG00000125901	633.312	-0.318424	0.175777	-1.81153	0.0700593	0.19038	MRPS26
	ENSG00000186314	507.31	0.608505	0.168106	3.61977	0.000294862	0.00208656	PRELID2
	ENSG00000165898	345.221	-0.443118	0.211049	-2.09959	0.0357645	0.115002	ISCA2
	ENSG00000149016	799.189	-0.547206	0.14921	-3.66734	0.000245084	0.00177326	TUT1
	ENSG00000123191	517.46	-0.24565	0.162674	-1.51008	0.131023	0.300276	ATP7B
	ENSG00000124523	563.208	-0.519179	0.158832	-3.26873	0.00108032	0.00645823	SIRT5
	ENSG00000165507	1197.54	0.871992	0.369659	2.35891	0.0183287	0.0676716	DEPP1
	ENSG00000005156	819.376	0.481348	0.14985	3.21219	0.00131726	0.007674	LIG3
	ENSG00000158828	1054.8	-0.376787	0.143894	-2.61851	0.00883143	0.0377691	PINK1
	ENSG00000171612	433.932	0.71114	0.188187	3.77891	0.000157518	0.00120815	SLC25A33
	ENSG00000160439	291.691	-0.164143	0.230598	-0.711814	0.47658	0.687415	RDH13
	ENSG00000175567	475.757	-0.471646	0.186193	-2.5331	0.0113058	0.0460352	UCP2
	ENSG00000133121	385.081	0.740277	0.186127	3.97726	6.97e-05	0.000578162	STARD13
	ENSG00000151576	1541.26	0.64164	0.145484	4.41039	1.03e-05	0.000103286	QTRT2
	ENSG00000002330	642.225	-0.372351	0.152137	-2.44748	0.014386	0.0561108	BAD
	ENSG00000215012	1105.1	-0.575001	0.174452	-3.29604	0.000980565	0.00595226	RTL10
	ENSG00000075336	602.632	-0.578197	0.158308	-3.65235	0.000259849	0.00186675	TIMM21
	ENSG00000121653	257.829	-0.74002	0.280702	-2.63632	0.00838116	0.0362179	MAPK8IP1
	ENSG00000173145	979.256	0.515224	0.161781	3.18469	0.00144908	0.00831547	NOC3L
	ENSG00000141219	684.415	-0.557282	0.154427	-3.60871	0.000307729	0.00216464	MTNAP1
	ENSG00000065057	342.433	-0.59409	0.19401	-3.06216	0.00219744	0.0118563	NTHL1
	ENSG00000101574	500.349	0.326279	0.169556	1.92431	0.0543154	0.156821	METTL4
	ENSG00000123545	579.188	0.488317	0.155997	3.13029	0.00174635	0.00975669	NDUFAF4
	ENSG00000117640	605.45	-0.42629	0.162847	-2.61773	0.00885171	0.0378246	MTFR1L
	ENSG00000137331	18.1485	4.21154	1.21253	3.47334	0.000514017	0.00337769	IER3
	ENSG00000108443	1094.12	0.542053	0.191226	2.83461	0.00458812	0.0220672	RPS6KB1
	ENSG00000130299	245.178	-0.276996	0.226015	-1.22557	0.220362	0.427045	GTPBP3
	ENSG00000130312	419.004	-0.453689	0.186887	-2.42761	0.0151985	0.0584439	MRPL34
	ENSG00000100292	72.7513	1.10195	0.475248	2.31867	0.0204127	0.0740542	HMOX1
	ENSG00000112782	49.0461	-1.20264	0.519376	-2.31555	0.0205826	0.0744943	CLIC5
	ENSG00000063176	276.032	-0.836307	0.232548	-3.59628	0.000322806	0.00225059	SPHK2
	ENSG00000182902	30.6731	1.32533	0.62265	2.12853	0.0332932	0.108807	SLC25A18
	ENSG00000148343	534.659	-0.435888	0.203663	-2.14024	0.0323356	0.106315	MIGA2
	ENSG00000162390	356.221	-0.484161	0.186888	-2.59065	0.00957942	0.0403623	ACOT11
	ENSG00000154930	101.101	-1.27059	0.347656	-3.65473	0.000257449	0.00185232	ACSS1
	ENSG00000156469	322.79	0.43839	0.214714	2.04174	0.041177	0.128053	MTERF3
	ENSG00000120910	392.614	0.159838	0.206116	0.775472	0.438061	0.652968	PPP3CC
	ENSG00000186205	193.35	-0.283263	0.253838	-1.11592	0.264457	0.479971	MTARC1
	ENSG00000166548	1743.76	0.11676	0.173538	0.67282	0.501062	0.708364	TK2
	ENSG00000176410	309.094	-0.507341	0.217693	-2.33054	0.0197778	0.072009	DNAJC30
	ENSG00000155016	165.985	-0.505169	0.271467	-1.86089	0.0627602	0.174959	CYP2U1
	ENSG00000163644	388.902	0.402428	0.190029	2.11773	0.0341983	0.11115	PPM1K
	ENSG00000204388	364.594	0.143072	0.218075	0.656068	0.51178	0.717318	HSPA1B
	ENSG00000063761	196.581	-0.687427	0.253228	-2.71465	0.00663451	0.0299216	ADCK1
	ENSG00000048392	452.116	0.443843	0.219466	2.02238	0.043137	0.132486	RRM2B
	ENSG00000205560	424.235	-0.562455	0.24703	-2.27687	0.0227941	0.0808517	CPT1B
	ENSG00000164088	379.394	-0.578851	0.198479	-2.91643	0.00354057	0.0177681	PPM1M
	ENSG00000159445	356.897	-0.369779	0.189041	-1.95608	0.0504558	0.14893	THEM4
	ENSG00000130347	316.174	-0.496112	0.223516	-2.21958	0.026447	0.090721	RTN4IP1
	ENSG00000049883	470.244	-0.583012	0.212228	-2.7471	0.00601244	0.0276152	PTCD2
	ENSG00000125871	189.303	-0.727886	0.26817	-2.71427	0.00664216	0.0299447	MGME1
	ENSG00000249967	38.346	8.69056	2.92343	2.97273	0.00295166	0.0152356	ENSG00000249967
	ENSG00000134905	297.836	-0.491021	0.206753	-2.37491	0.0175531	0.0654904	CARS2
	ENSG00000240445	344.465	0.368123	0.214566	1.71566	0.0862244	0.221845	FOXO3B
	ENSG00000171169	219.746	-0.663971	0.246112	-2.69785	0.00697899	0.0311265	NAIF1
	ENSG00000079263	241.711	0.503371	0.261476	1.92511	0.0542151	0.156698	SP140
	ENSG00000204599	588.824	-0.0983113	0.252321	-0.389627	0.696812	0.845441	TRIM39
	ENSG00000175198	278.279	0.10899	0.215742	0.505188	0.613427	0.791364	PCCA
	ENSG00000175920	143.369	0.0976982	0.334064	0.292453	0.76994	0.889084	DOK7

## Sheet: Table S1_FC=1
	Table S1. Dysregulated mytochondrial related genes (GO:0005739)
	Mock-infected cells versus TIGR4-infected cells
	ID	baseMean	log2FoldChange	lfcSE	stat	pvalue	padj	SYMBOL
	ENSG00000185022	13959.7	2.05462	0.0807728	25.437	9.83e-143	9.11e-140	MAFF
	ENSG00000109320	4584.46	2.4161	0.108214	22.3269	2.02e-110	9.07e-108	NFKB1
	ENSG00000159399	12223.4	1.56785	0.0739509	21.2012	9.31e-100	3.32e-97	HK2
	ENSG00000131979	1201.17	2.71814	0.131752	20.6308	1.45e-94	4.7e-92	GCH1
	ENSG00000291237	51494.7	2.06997	0.100918	20.5114	1.7e-93	5.14e-91	SOD2
	ENSG00000143384	29011.5	1.69193	0.0833006	20.3111	1.03e-91	2.97e-89	MCL1
	ENSG00000198431	17733.4	2.44449	0.122408	19.9699	1.01e-88	2.85e-86	TXNRD1
	ENSG00000197142	4265.29	1.7432	0.0957757	18.2008	5.08e-74	1.07e-71	ACSL5
	ENSG00000119917	2365.06	1.81535	0.102713	17.674	6.66e-70	1.19e-67	IFIT3
	ENSG00000141682	1894.86	1.80286	0.109687	16.4364	1.05e-60	1.43e-58	PMAIP1
	ENSG00000105327	1435.33	2.18591	0.133024	16.4324	1.12e-60	1.51e-58	BBC3
	ENSG00000138061	8953.7	2.12625	0.130954	16.2367	2.78e-59	3.48e-57	CYP1B1
	ENSG00000169504	7501.84	1.19333	0.0786804	15.1668	5.87e-52	6.32e-50	CLIC4
	ENSG00000147454	12288.6	1.61831	0.108155	14.9629	1.28e-50	1.31e-48	SLC25A37
	ENSG00000168209	21802.3	1.74128	0.122564	14.2071	8.28e-46	7.38e-44	DDIT4
	ENSG00000124766	4632.32	-1.39168	0.100951	-13.7857	3.11e-43	2.47e-41	SOX4
	ENSG00000115267	2535.69	1.36428	0.0991269	13.763	4.26e-43	3.34e-41	IFIH1
	ENSG00000102804	5883.09	1.09435	0.0815662	13.4167	4.83e-41	3.59e-39	TSC22D1
	ENSG00000178607	2118.18	1.37692	0.104152	13.2204	6.69e-40	4.82e-38	ERN1
	ENSG00000129422	1524.68	-1.88106	0.142661	-13.1855	1.06e-39	7.62e-38	MTUS1
	ENSG00000115919	2490.8	1.83736	0.142079	12.932	2.97e-38	2.05e-36	KYNU
	ENSG00000254087	2690.49	1.36658	0.105994	12.8931	4.92e-38	3.35e-36	LYN
	ENSG00000135241	1173.13	1.59999	0.125041	12.7957	1.73e-37	1.16e-35	PNPLA8
	ENSG00000087074	6637.96	1.12229	0.0897517	12.5044	7.06e-36	4.48e-34	PPP1R15A
	ENSG00000134321	1165.12	1.5017	0.121722	12.3371	5.72e-35	3.47e-33	RSAD2
	ENSG00000123689	285.433	2.88598	0.235169	12.272	1.28e-34	7.64e-33	G0S2
	ENSG00000104081	1657.72	-1.81225	0.148004	-12.2445	1.8e-34	1.06e-32	BMF
	ENSG00000019186	20217.1	1.40544	0.115592	12.1586	5.16e-34	2.94e-32	CYP24A1
	ENSG00000183742	13567.5	1.09083	0.0924374	11.8008	3.87e-32	2.02e-30	MACC1
	ENSG00000134324	3425.12	1.31199	0.111433	11.7738	5.33e-32	2.74e-30	LPIN1
	ENSG00000023330	7849.21	1.0172	0.0868432	11.7131	1.09e-31	5.52e-30	ALAS1
	ENSG00000140465	2865.9	6.81664	0.586557	11.6215	3.21e-31	1.59e-29	CYP1A1
	ENSG00000089127	6635.16	1.10151	0.0983644	11.1982	4.16e-29	1.88e-27	OAS1
	ENSG00000111145	1384.79	1.30556	0.11845	11.022	2.99e-28	1.3e-26	ELK3
	ENSG00000089060	1359.88	1.24113	0.11534	10.7607	5.28e-27	2.23e-25	SLC8B1
	ENSG00000110888	3426.56	1.35395	0.126539	10.6999	1.02e-26	4.24e-25	CAPRIN2
	ENSG00000001084	1725.5	1.33148	0.128214	10.3848	2.91e-25	1.13e-23	GCLC
	ENSG00000196850	2128.57	1.10761	0.108064	10.2496	1.19e-24	4.49e-23	PPTC7
	ENSG00000140379	121.389	6.05681	0.605516	10.0027	1.48e-23	5.39e-22	BCL2A1
	ENSG00000198814	1064.13	1.18654	0.121009	9.80539	1.07e-22	3.72e-21	GK
	ENSG00000123358	1079.79	1.47775	0.152581	9.685	3.49e-22	1.19e-20	NR4A1
	ENSG00000177409	1778.01	1.36978	0.151153	9.06218	1.28e-19	3.91e-18	SAMD9L
	ENSG00000148339	1439.6	1.16089	0.132743	8.74538	2.22e-18	6.33e-17	SLC25A25
	ENSG00000198074	536.892	1.97389	0.227955	8.65912	4.75e-18	1.33e-16	AKR1B10
	ENSG00000150907	1289.21	1.01981	0.120377	8.47174	2.42e-17	6.47e-16	FOXO1
	ENSG00000115520	1550.53	1.14901	0.136824	8.39767	4.55e-17	1.19e-15	COQ10B
	ENSG00000101298	794.993	1.69725	0.205954	8.24092	1.71e-16	4.31e-15	SNPH
	ENSG00000059728	768.257	1.5386	0.192226	8.00412	1.2e-15	2.87e-14	MXD1
	ENSG00000167716	495.833	-1.36879	0.183895	-7.44333	9.82e-14	2.01e-12	WDR81
	ENSG00000178445	376.325	1.3628	0.186652	7.30129	2.85e-13	5.64e-12	GLDC
	ENSG00000197256	780.482	-1.01317	0.149946	-6.75691	1.41e-11	2.36e-10	KANK2
	ENSG00000137393	472.973	1.29827	0.193206	6.71961	1.82e-11	3.03e-10	RNF144B
	ENSG00000134326	602.966	1.29072	0.20201	6.3894	1.67e-10	2.5e-09	CMPK2
	ENSG00000090447	515.661	-1.13384	0.181093	-6.2611	3.82e-10	5.49e-09	TFAP4
	ENSG00000151014	457.438	1.15032	0.199284	5.77229	7.82e-09	9.79e-08	NOCT
	ENSG00000004139	398.148	-1.06931	0.190377	-5.61679	1.95e-08	2.32e-07	SARM1
	ENSG00000132530	493.824	1.20351	0.221598	5.43104	5.6e-08	6.32e-07	XAF1
	ENSG00000204531	233.72	1.32854	0.244918	5.42442	5.81e-08	6.54e-07	POU5F1
	ENSG00000117009	46.4304	2.71612	0.511591	5.30917	1.1e-07	1.18e-06	KMO
	ENSG00000167207	46.5097	3.195	0.602201	5.30554	1.12e-07	1.2e-06	NOD2
	ENSG00000185818	368.489	-1.07542	0.216686	-4.96303	6.94e-07	6.58e-06	NAT8L
	ENSG00000274944	54.5526	-6.01003	1.23903	-4.8506	1.23e-06	1.12e-05	ENSG00000274944
	ENSG00000198246	264.351	-1.03556	0.22404	-4.6222	3.8e-06	3.18e-05	SLC29A3
	ENSG00000160703	161.595	-1.26099	0.283528	-4.44751	8.69e-06	6.78e-05	NLRX1
	ENSG00000128694	103.205	-1.49773	0.35816	-4.18174	2.89e-05	0.00020298	OSGEPL1
	ENSG00000178700	194.107	-1.13536	0.274974	-4.12898	3.64e-05	0.000249973	DHFR2
	ENSG00000181035	155.625	-1.25574	0.305809	-4.10629	4.02e-05	0.000273136	SLC25A42
	ENSG00000178096	160.02	-1.12584	0.275057	-4.09312	4.26e-05	0.000288282	BOLA1
	ENSG00000186352	78.7512	1.66027	0.42867	3.87307	0.000107472	0.000655733	ANKRD37
	ENSG00000127311	128.514	1.12689	0.309341	3.64288	0.000269604	0.00147878	HELB
	ENSG00000165507	1197.54	1.29968	0.369401	3.51834	0.000434251	0.00225367	DEPP1
	ENSG00000137331	18.1485	3.86321	1.21657	3.17548	0.00149589	0.00665963	IER3
	ENSG00000100292	72.7513	1.47551	0.472492	3.12283	0.00179124	0.00776316	HMOX1
	ENSG00000112782	49.0461	-1.60797	0.521095	-3.08575	0.00203038	0.00864591	CLIC5
	ENSG00000182902	30.6731	1.84803	0.612877	3.01534	0.00256694	0.0105922	SLC25A18
	ENSG00000154930	101.101	-1.02929	0.344599	-2.98693	0.00281792	0.0114633	ACSS1
	ENSG00000249967	38.346	7.83612	2.92569	2.67838	0.00739791	0.0257574	ENSG00000249967
	Mock-infected cells versus TIGR4DspxB-infected cells
	ID	baseMean	log2FoldChange	lfcSE	stat	pvalue	padj	SYMBOL
	ENSG00000138061	8953.7	3.01922	0.130646	23.11	3.67e-118	4.19e-114	CYP1B1
	ENSG00000140465	2865.9	8.19465	0.586188	13.9796	2.08e-44	5.93e-41	CYP1A1
	ENSG00000140379	121.389	1.40414	0.663357	2.11673	0.0342832	0.372598	BCL2A1
	ENSG00000274944	54.5526	-6.67239	1.30725	-5.10416	3.32e-07	NA	ENSG00000274944
	ENSG00000137331	18.1485	2.28761	1.24055	1.84403	0.0651789	NA	IER3
	ENSG00000249967	38.346	8.0242	2.92441	2.74387	0.00607192	NA	ENSG00000249967
	Mock-infected cells versus TIGR4DlctO infected cells
	ID	baseMean	log2FoldChange	lfcSE	stat	pvalue	padj	SYMBOL
	ENSG00000185022	13959.7	2.29117	0.0807127	28.3868	2.95e-177	4.18e-174	MAFF
	ENSG00000109320	4584.46	2.19068	0.108294	20.2291	5.43e-91	1.92e-88	NFKB1
	ENSG00000159399	12223.4	1.38907	0.0740016	18.7708	1.31e-78	3.87e-76	HK2
	ENSG00000131979	1201.17	2.23569	0.132446	16.8801	6.31e-64	1.31e-61	GCH1
	ENSG00000291237	51494.7	1.72343	0.100934	17.0749	2.28e-65	4.9e-63	SOD2
	ENSG00000143384	29011.5	1.63957	0.0833035	19.6819	3.09e-86	9.94e-84	MCL1
	ENSG00000198431	17733.4	1.77917	0.122482	14.5259	8.3e-48	1.01e-45	TXNRD1
	ENSG00000197142	4265.29	1.39332	0.0960081	14.5125	1.01e-47	1.2e-45	ACSL5
	ENSG00000141682	1894.86	1.60459	0.10987	14.6045	2.63e-48	3.36e-46	PMAIP1
	ENSG00000105327	1435.33	2.28113	0.132847	17.1711	4.37e-66	9.68e-64	BBC3
	ENSG00000138061	8953.7	2.64932	0.130763	20.2604	2.87e-91	1.04e-88	CYP1B1
	ENSG00000147454	12288.6	1.41673	0.108191	13.0947	3.53e-39	3.07e-37	SLC25A37
	ENSG00000168209	21802.3	1.78677	0.122557	14.5791	3.81e-48	4.74e-46	DDIT4
	ENSG00000124766	4632.32	-1.47493	0.101045	-14.5967	2.95e-48	3.73e-46	SOX4
	ENSG00000178607	2118.18	1.66294	0.103976	15.9936	1.42e-57	2.51e-55	ERN1
	ENSG00000129422	1524.68	-1.32395	0.140838	-9.40056	5.43e-21	2.26e-19	MTUS1
	ENSG00000115919	2490.8	1.24024	0.142441	8.70704	3.12e-18	1.11e-16	KYNU
	ENSG00000135241	1173.13	1.24245	0.125515	9.89885	4.21e-23	1.92e-21	PNPLA8
	ENSG00000087074	6637.96	1.30762	0.08965	14.5858	3.46e-48	4.34e-46	PPP1R15A
	ENSG00000123689	285.433	2.25328	0.23727	9.4967	2.17e-21	9.33e-20	G0S2
	ENSG00000104081	1657.72	-1.1537	0.145325	-7.93875	2.04e-15	6.16e-14	BMF
	ENSG00000019186	20217.1	1.16106	0.115617	10.0423	9.93e-24	4.85e-22	CYP24A1
	ENSG00000134324	3425.12	1.11089	0.111621	9.95239	2.46e-23	1.16e-21	LPIN1
	ENSG00000023330	7849.21	1.00462	0.0868395	11.5688	5.93e-31	4.02e-29	ALAS1
	ENSG00000140465	2865.9	8.37724	0.586197	14.2908	2.5e-46	2.81e-44	CYP1A1
	ENSG00000089060	1359.88	1.14644	0.115429	9.93199	3.02e-23	1.4e-21	SLC8B1
	ENSG00000110888	3426.56	1.40635	0.126462	11.1208	9.94e-29	6.1e-27	CAPRIN2
	ENSG00000196850	2128.57	1.19137	0.107932	11.0382	2.5e-28	1.5e-26	PPTC7
	ENSG00000140379	121.389	5.33078	0.607386	8.7766	1.68e-18	6.09e-17	BCL2A1
	ENSG00000123358	1079.79	2.31695	0.151322	15.3113	6.42e-53	9.29e-51	NR4A1
	ENSG00000148339	1439.6	1.37616	0.132427	10.3918	2.7e-25	1.41e-23	SLC25A25
	ENSG00000150907	1289.21	1.10212	0.120064	9.17945	4.33e-20	1.72e-18	FOXO1
	ENSG00000115520	1550.53	1.01176	0.137027	7.38365	1.54e-13	4e-12	COQ10B
	ENSG00000101298	794.993	1.16272	0.20678	5.62296	1.88e-08	2.96e-07	SNPH
	ENSG00000059728	768.257	1.50068	0.192725	7.78661	6.88e-15	2.01e-13	MXD1
	ENSG00000263528	2332.02	1.02221	0.130487	7.83379	4.73e-15	1.38e-13	IKBKE
	ENSG00000167716	495.833	-1.17559	0.182474	-6.44249	1.18e-10	2.35e-09	WDR81
	ENSG00000137393	472.973	1.12856	0.193637	5.82825	5.6e-09	9.4e-08	RNF144B
	ENSG00000127666	932.276	1.11085	0.133238	8.33735	7.6e-17	2.49e-15	TICAM1
	ENSG00000090447	515.661	-1.08767	0.179361	-6.06414	1.33e-09	2.39e-08	TFAP4
	ENSG00000151014	457.438	1.00961	0.199776	5.05372	4.33e-07	5.66e-06	NOCT
	ENSG00000100290	668.61	1.33392	0.158141	8.43502	3.31e-17	1.1e-15	BIK
	ENSG00000152256	1031.59	1.00985	0.169456	5.9594	2.53e-09	4.42e-08	PDK1
	ENSG00000242110	668.935	-1.09304	0.166268	-6.57396	4.9e-11	1.02e-09	AMACR
	ENSG00000117009	46.4304	1.91476	0.517884	3.69729	0.000217915	0.00160038	KMO
	ENSG00000167207	46.5097	2.51197	0.606299	4.14311	3.43e-05	0.000307366	NOD2
	ENSG00000204152	494.211	1.01333	0.193204	5.24485	1.56e-07	2.17e-06	TIMM23B
	ENSG00000198246	264.351	-1.07525	0.22398	-4.80065	1.58e-06	1.87e-05	SLC29A3
	ENSG00000128694	103.205	-1.31641	0.353396	-3.72503	0.000195292	0.00145153	OSGEPL1
	ENSG00000162396	360.997	-1.00119	0.207598	-4.82274	1.42e-06	1.69e-05	PARS2
	ENSG00000178700	194.107	-1.04359	0.274617	-3.80017	0.000144597	0.00112057	DHFR2
	ENSG00000178096	160.02	-1.16896	0.277459	-4.2131	2.52e-05	0.000232439	BOLA1
	ENSG00000186352	78.7512	1.26187	0.432017	2.92088	0.00349047	0.0175729	ANKRD37
	ENSG00000127311	128.514	1.06747	0.309685	3.44696	0.000566932	0.00368948	HELB
	ENSG00000137331	18.1485	4.21154	1.21253	3.47334	0.000514017	0.00337769	IER3
	ENSG00000100292	72.7513	1.10195	0.475248	2.31867	0.0204127	0.0740542	HMOX1
	ENSG00000112782	49.0461	-1.20264	0.519376	-2.31555	0.0205826	0.0744943	CLIC5
	ENSG00000182902	30.6731	1.32533	0.62265	2.12853	0.0332932	0.108807	SLC25A18
	ENSG00000154930	101.101	-1.27059	0.347656	-3.65473	0.000257449	0.00185232	ACSS1
	ENSG00000249967	38.346	8.69056	2.92343	2.97273	0.00295166	0.0152356	ENSG00000249967
